# Supplementary material for: Small-scale mutations are infrequent as mechanisms of resistance in post-PARP inhibitor tumour samples in high grade serous ovarian cancer
Source: Sci Rep. 2023 Dec 11;13:21884. doi: 10.1038/s41598-023-48153-x (PMC10711013; doi:10.1038/s41598-023-48153-x)
Supplement: Supplementary file 1 — Supplementary Information. [file 41598_2023_48153_MOESM1_ESM.xlsx]

## Sheet: Table of Contents
Table number	Title	Legend/description
Supplementary table 1	Curated targeted sequencing panel genes	Full list of genes in our curated targeted sequencing panel, along with key references demonstrating relevance to homologous recombination or resitance in ovarian cancer.
Supplementary table 2	HR mutations	HR mutations identified in each case
Supplementary table 3	TP53 mutation allele frequencies	TP53 mutations and allele frequencies

## Sheet: Supplementary table 1
Genes	Alias	Chrom	Start	End	Pathway	Primary reference - author	Year	Journal	Title	Other
ABCB1		7	87133175	87342611		Patch	2015	Nature	Whole–genome characterization of chemoresistant ovarian cancer	Christie 2019 Nature Communications
ARID1A		1	27022524	27108595		Hu	2018	Cell Reports	A Quantitative Chemotherapy Genetic Interaction Map Reveals Factors Associated with PARP Inhibitor Resistance	Park Clin Cancer Res 2019
Artemis	DCLRE1C	10	14939358	14996431		Wang	2014	Genes & Development	PTIP associates with Artemis to dictate DNA repair pathway choice
ATM		11	108093211	108239829	REACTOME DNA repair	Balmus	2019	Nature Communications	ATM orchestrates the DNA-damage response to counter toxic non-homologous end-joining at broken replication forks
ATR		3	142168077	142297668	REACTOME DNA repair	Yazinski	2017	Genes & Development	ATR inhibition disrupts rewired homologous recombination and fork protection pathways in PARP inhibitor-resistant BRCA-deficient cancer cells	Buisson 2016 Mol Cell
BARD1		2	215590370	215674428		Zhao	2017	Nature	BRCA1–BARD1 promotes RAD51-mediated homologous DNA pairing
BLM		15	91260558	91358859	KEGG HR	Sengupta	2003	EMBO Press	BLM helicase-dependent transport of p53 to sites of stalled DNA replication forks modulates homologous recombination
BRCA1		17	41196312	41277500	REACTOME DNA repair	Moynahan	1999	Molecular Cell	Brca1 Controls Homology-Directed DNA Repair
BRCA2		13	32889611	32973805	KEGG HR	Xia	2011	Proceedings of the National Academy of Sciences of the United States of America	Deficiency of human BRCA2 leads to impaired homologous recombination but maintains normal nonhomologous end joining	Yang 2002 Science
BRIP1		17	59758627	59940882	REACTOME DNA repair	Litman	2005	Cancer Cell	BACH1 is critical for homologous recombination and appears to be the Fanconi anemia gene product FANCJ
CDK12		17	37617764	37721160		Johnson	2016	Cell Reports	CDK12 Inhibition Reverses De Novo and Acquired PARP Inhibitor Resistance in BRCA Wild-Type and Mutated Models of Triple-Negative Breast Cancer	Dubbury 2018 Nature
CHAF1A		19	4402659	4445015		Huang	2018	Molecular Cell	The Histone Chaperones ASF1 and CAF-1 Promote MMS22L-TONSL-Mediated Rad51 Loading onto ssDNA during Homologous Recombination in Human Cells
CHD4		12	6679249	6716642		Chaudhuri	2016	Nature	Replication fork stability confers chemoresistance in BRCA-deficient cells	Guillemette 2015 Genes Dev
CHEK1		11	125495036	125546150		Sorenson	2005	Nature Cell Biology	The cell-cycle checkpoint kinase Chk1 is required for mammalian homologous recombination repair	Wang 2017 Mol Biosystems
CHEK2		22	29083731	29138410		Pennington	2014	Clinical Cancer Research	Germline and Somatic Mutations in Homologous Recombination Genes Predict Platinum Response and Survival in Ovarian, Fallopian Tube, and Peritoneal Carcinomas
CTC1		17	8130191	8151362		Mirman	2018	Nature	53BP1–RIF1–shieldin counteracts DSB resection through CST- and Polα-dependent fill-in
DMC1		22	38914954	38966291		Bellio	2019	Molecular Cancer Research	PARP Inhibition Induces Enrichment of DNA Repair–Proficient CD133 and CD117 Positive Ovarian Cancer Stem Cells
E2F7		12	77415027	77459360		Clements	2018	Nucleic Acids Research	Loss of E2F7 confers resistance to poly-ADP-ribose polymerase (PARP) inhibitors in BRCA2-deficient cells
ERCC1		19	45910591	45982086	Hallmark DNA repair/REATOME DNA repair	Takada	2017	Genes Chromosomes & Cancer	BRCA1 alterations with additional defects in DNA damage response genes may confer chemoresistance to BRCA-like breast cancers treated with neoadjuvant chemotherapy
ERCC2		19	45853095	45874176	Hallmark DNA repair/REATOME DNA repair	Takada	2017	Genes Chromosomes & Cancer	BRCA1 alterations with additional defects in DNA damage response genes may confer chemoresistance to BRCA-like breast cancers treated with neoadjuvant chemotherapy
ERCC5		13	103497194	103528345		Somers	2015	Genes & Development	A common polymorphism in the 5′ UTR of ERCC5 creates an upstream ORF that confers resistance to platinum-based chemotherapy
EZH2		7	148504475	148581413		Rondinelli	2017	Nature Cell Biology	EZH2 promotes degradation of stalled replication forks by recruiting MUS81 through histone H3 trimethylation
FANCD2		3	10068098	10143614	REACTOME DNA repair	Su	2017	Scientific Reports	Chronic treatment with cisplatin induces chemoresistance through the TIP60-mediated Fanconi anemia and homologous recombination repair pathways
GPBP1		5	56469775	56560506		Hu	2018	Cell Reports	A Quantitative Chemotherapy Genetic Interaction Map Reveals Factors Associated with PARP Inhibitor Resistance
HELB		12	66696325	66737423		Tkac	2016	Molecular Cell	HELB Is a Feedback Inhibitor of DNA End Resection
HLTF		3	148747914	148804341		Taglialatela	2017	Molecular Cell	Restoration of Replication Fork Stability in BRCA1- and BRCA2-Deficient Cells by Inactivation of SNF2-Family Fork Remodelers
MAD2L2	REV7	1	11734537	11751707	REACTOME DNA repair	Noordermeer	2018	Nature	The shieldin complex mediates 53BP1-dependent DNA repair	Gupta Cell 2018
MLL3	KMT2C	7	151832010	152133090		Chaudhuri	2016	Nature	Replication fork stability confers chemoresistance in BRCA-deficient cells
MLL4	KMT2D	12	49412758	49453557		Chaudhuri	2016	Nature	Replication fork stability confers chemoresistance in BRCA-deficient cells
MRE11	MRE11A	11	94152895	94227074	KEGG HR/REACTOME DNA repair	Chaudhuri	2016	Nature	Replication fork stability confers chemoresistance in BRCA-deficient cells	Mijic 2017 Nat Comms
MUS81		11	65624597	65635124	KEGG HR	Rondinelli	2017	Nature Cell Biology	EZH2 promotes degradation of stalled replication forks by recruiting MUS81 through histone H3 trimethylation
NBN		8	90945564	91015456	KEGG HR/REACTOME DNA repair	Tauchi	2002	Nature	Nbs1 is essential for DNA repair by homologous recombination in higher vertebrate cells
PALB2		16	23614488	23652631	REACTOME DNA repair	Shirley	2009	Proceedings of the National Academy of Sciences of the United States of America	PALB2 is an integral component of the BRCA complex required for homologous recombination repair	Takada 2017 Genes Chrm Cancer
PARG		10	51026325	51130715		Gogola	2018	Cancer Cell	Selective Loss of PARG Restores PARylation and Counteracts PARP Inhibitor-Mediated Synthetic Lethality
PARP1		1	226548392	226595780		Hu	2014	Cancer Discovery	PARP1-Driven Poly-ADP-Ribosylation Regulates BRCA1 Function in Homologous Recombination–Mediated DNA Repair	Murai 2012 Cancer Research
PARP2		14	20811741	20826064		Murai	2012	Cancer Research	Trapping of PARP1 and PARP2 by Clinical PARP Inhibitors
PRKDC		8	48685669	48872743	REACTOME DNA repair	Haines	2018	Oncogene	DNA-PK, ATM and ATR collaboratively regulate p53–RPA interaction to facilitate homologous recombination DNA repair	Mait 2009 The Pharmacogenomics Journal
PTIP	PAXIP1	7	154735397	154794794		Mijic	2017	Nature Communications	Replication fork reversal triggers fork degradation in BRCA2-defective cells	Wang 2014 Genes Dev / Chaudhuri 2016 Nature
RAD50		5	131891711	131980313	KEGG HR/REACTOME DNA repair	Chaudhuri	2016	Nature	Replication fork stability confers chemoresistance in BRCA-deficient cells
RAD51		15	40986972	41024354	KEGG HR/REACTOME DNA repair	Baumann	1998	Trends in Biochemical Sciences	Role of the human RAD51 protein in homologous recombination and double-stranded-break repair	Mirman 2018 Nature
RAD51B		14	68286496	69196935		Takata	2000	Molecular Cell Biology	The Rad51 paralog Rad51B promotes homologous recombinational repair	Takada 2017 Genes Chms Cancer
RAD51C		17	56769934	56811703	KEGG HR	Kurumizaka	2001	Proceedings of the National Academy of Sciences of the United States of America	Homologous-pairing activity of the human DNA-repair proteins Xrcc3⋅Rad51C
RAD51D		17	33426811	33448541	KEGG HR	Hinz	2006	Nucleic Acids Research	Repression of mutagenesis by Rad51D-mediated homologous recombination
RAD52		12	1021243	1099219	KEGG HR/REACTOME DNA repair	Mijic	2017	Nature Communications	Replication fork reversal triggers fork degradation in BRCA2-defective cells
RBBP8		18	20378224	20606451		Yuan	2009	Journal of Biological Chemistry	N Terminus of CtIP Is Critical for Homologous Recombination-mediated Double-strand Break Repair*
RIF1		2	152266397	152364527		Noordermeer	2018	Nature	The shieldin complex mediates 53BP1-dependent DNA repair	Dev NCB 2018
RPA1		17	1732996	1803376	KEGG HR/REACTOME DNA repair	Park	1996	Journal of Biological Chemistry	Physical Interaction between Human RAD52 and RPA Is Required for Homologous Recombination in Mammalian Cells*
SHFM1	SEM1	7	96110938	96339203	KEGG HR	Hu	2018	Cell Reports	A Quantitative Chemotherapy Genetic Interaction Map Reveals Factors Associated with PARP Inhibitor Resistance
SHLD1	C20ORF196	20	5731039	5844558		Noordermeer	2018	Nature	The shieldin complex mediates 53BP1-dependent DNA repair	Dev NCB 2018 / Gupta Cell 2018
SHLD2	FAM35A	10	88853918	88951225		Noordermeer	2018	Nature	The shieldin complex mediates 53BP1-dependent DNA repair	Dev NCB 2018 / Gupta Cell 2018
SHLD3	CTC-534A2.2	5	64920592	64926718		Noordermeer	2018	Nature	The shieldin complex mediates 53BP1-dependent DNA repair	Gupta Cell 2018
SLFN11		17	33677324	33700720		Nogales	2015	Oncotarget	Epigenetic inactivation of the putative DNA/RNA helicase SLFN11 in human cancer confers resistance to platinum drugs
SMARCAL1		2	217277137	217347776		Taglialatela	2017	Molecular Cell	Restoration of Replication Fork Stability in BRCA1- and BRCA2-Deficient Cells by Inactivation of SNF2-Family Fork Remodelers
STN1	OBFC1	10	105642300	105677963		Mirman	2018	Nature	53BP1–RIF1–shieldin counteracts DSB resection through CST- and Polα-dependent fill-in
TEN1		17	73975301	73996667		Mirman	2018	Nature	53BP1–RIF1–shieldin counteracts DSB resection through CST- and Polα-dependent fill-in
TP53		17	7565097	7590856	Hallmark DNA repair	Ahmed	2010	The Journal of Pathology	Driver mutations in TP53 are ubiquitous in high grade serous carcinoma of the ovary†
TP53BP1		15	43699407	43802926	REACTOME DNA repair	Noordermeer	2018	Nature	The shieldin complex mediates 53BP1-dependent DNA repair	Gupta Cell 2018
XRCC2		7	152341864	152373250	KEGG HR	Johnson	1999	Nature	Mammalian XRCC2 promotes the repair of DNA double-strand breaks by homologous recombinatio	De Silva 2000 Mol Cell Biol
XRCC3		14	104163946	104181841	KEGG HR	Brenneman	2000	Mutation Research/DNA Repair	XRCC3 is required for efficient repair of chromosome breaks by homologous recombination	De Silva 2000 Mol Cell Biol
XRCC4		5	82373317	82649606	REACTOME DNA repair	Saintigny	2006	Nature	XRCC4 in G1 suppresses homologous recombination in S/G2, in G1 checkpoint-defective cells
XRCC5		2	216972187	217071026	REACTOME DNA repair	Laane	2015	Blood	XRCC5 Plays an Important Role in Homologous Recombination, Genome Stability and Survival of Myeloma Cells
XRCC6		22	42017123	42060044	REACTOME DNA repair		2006	Nature Cell Biology	Ku70 stimulates fusion of dysfunctional telomeres yet protects chromosome ends from homologous recombination
ZRANB3		2	135894486	136288806		Taglialatela	2017	Molecular Cell	Restoration of Replication Fork Stability in BRCA1- and BRCA2-Deficient Cells by Inactivation of SNF2-Family Fork Remodelers

## Sheet: Supplementary table 2
Case	Consequence	Type	Gene	HGSVp / HGSVc
10922	Frameshift variant	germline	BRCA1	p.Gln1777ProfsTer74
15316	Frameshift variant	germline	BRCA1	p.Ser1374Ter
65938	Stop gained	germline	BRCA1	p.Arg1856Ter
15284	Splice donor variant	germline	BRCA1	c.5256+2del**
5693	Missense variant	germline	BRCA1	p.Cys61Gly
65879	Splice donor variant	germline	BRCA1	c.4185+1G>T**
15257	Frameshift variant	germline	BRCA1	p.Glu23ValfsTer17
66462	Frameshift variant	germline	BRCA1	p.Lys894ThrfsTer8
66338	Missense variant	germline	BRCA1	p.Cys61Gly
11393	Frameshift variant	germline	BRCA1	p.Cys91ValfsTer28
66114	Missense variant	germline	BRCA1	p.Gly1759Arg
65862	Stop gained	germline	BRCA1	p.Trp1803Ter
15276	unknown	germline*	BRCA1
66142	Missense variant	somatic	BRCA1	p.Trp1733Ter
66346	Missense variant	somatic	BRCA1	p.Arg1516Thr
15230	Stop gained	unknown	BRCA1	p.Gln1182Ter
65629	Frameshift variant	germline	BRCA2	p.Asn257LysfsTer17
65914	Frameshift variant	germline	BRCA2	p.Leu1908ArgfsTer2
15295	Frameshift variant	germline	BRCA2	p.Asp438GlufsTer14
15266	Stop gained	germline*	BRCA2	p.Arg2494Ter
9336	Start lost	somatic	BRCA2	p.Met1?
15009	NA	wildtype
65547	NA	wildtype
65947	NA	wildtype
65876	NA	wildtype
15251	NA	wildtype

## Sheet: Supplementary table 3
Case	Specimen	Start	End	HGVSc	VAF
65947	1500400	7578263	7578263	c.586C>T	0.052854
65947	17-00005	7578263	7578263	c.586C>T	0.596115
15251	1200531-99-17	7578413	7578413	c.517G>T	0.995261
15284	0901074-99-09	7578271	7578271	c.578A>G	0.729885
15295	10-00451	7577538	7577538	c.743G>A	0.128631
15295	1200288	7577538	7577538	c.743G>A	0.058176
65547	1101802	7577088	7577088	c.850A>C	0.781086
65547	14-00317-99-03	7577088	7577088	c.850A>C	0.970677
5693	1401020-10-00	7577565	7577565	c.716A>G	0.433476
66338	19-00110-99-14	7577548	7577548	c.733G>A	0.035616
11393	502437	7578406	7578406	c.524G>A	0.727447
11393	10-00540-10-00	7578406	7578406	c.524G>A	0.254491
15257	12-00181-99-13	7578176	7578176	c.672+1G>A	0.959698
65879	1400294-10	7578493	7578493	c.437G>A	0.369198
9336	13-00229-99-10	7578556	7578556	c.376-2A>C	0.80916
15009	800790	7578190	7578190	c.659A>G	0.318396
15009	1200182	7578190	7578190	c.659A>G	0.238164
15276	1001734	7577105	7577105	c.833C>G	0.920375
15276	801988	7577105	7577105	c.833C>G	0.919149
65629	99-08	7577099	7577099	c.838dup	0.605313
65862	13-4083-1J	7578466	7578466	c.464C>A	0.629063
65862	1700108-98-00	7578466	7578466	c.464C>A	0.894081
65876	1400383	7574003	7574003	c.1024C>T	0.741486
65876	1700162-99-04	7574003	7574003	c.1024C>T	0.990536
65914	09B12955-2-2	7578442	7578442	c.488A>G	0.039689
65914	1500182-99	7578442	7578442	c.488A>G	0.879852
65938	14-00686-10-00	7579372	7579373	c.314_315delinsTT	0.776243
65938	1700039-99-04	7579372	7579373	c.314_315delinsTT	0.983607
66114	1700023-99-09	7577538	7577538	c.743G>A	0.726548
66142	1700044-99-00	7577548	7577548	c.733G>A	0.399621
66142	2012B020750-1-5	7577548	7577548	c.733G>A	0.726368
66346	1800223-99-04	7578394	7578394	c.536A>G	0.1
66462	1900015-99-09	7579348	7579349	c.338del	0.132841
66462	98535-15T-A	7579348	7579349	c.338del	0.390887
15230	0900519-99-09	7577094	7577094	c.844C>T	0.070539
